# Supplementary material for: Fine Mapping and Candidate Gene Analysis of Rice Grain Length QTL qGL9.1
Source: Int J Mol Sci. 2023 Jul 14;24(14):11447. doi: 10.3390/ijms241411447 (PMC10380290; doi:10.3390/ijms241411447)
Supplement: Supplementary file 1 [file ijms-24-11447-s001.zip]

Archive with 1 entries (1 files):
- Supplemental Table 1-10.xlsx
