# Supplementary material for: Fine Mapping and Candidate Gene Analysis of Rice Grain Length QTL qGL9.1
Source: Int J Mol Sci. 2023 Jul 14;24(14):11447. doi: 10.3390/ijms241411447 (PMC10380290; doi:10.3390/ijms241411447)
Supplement: Supplementary file 1 [file ijms-24-11447-s001.zip › Supplemental Table 1-10.xlsx]

## Sheet: Supplementary Table 1
Supplementary Table 1 Summary of QTL-Seq data for each sample
Name	Clean Readsa	Clean Bases (bp)b	Q30 (%)c	GC (%)d	Mapped (%)e
Pin20	83206488	12480973200	0.8989	44.3	98.95
SJ15	82329502	12349425300	0.9004	44.39	97.93
GL_Pool	74005410	11100811500	0.9044	44	96.8
GS_Pool	75736520	11360478000	0.9026	44.08	97.81
a Number of reads after filtering
b Number of bases after filtering
c Bases number of quality value > 30%/total number of bases
d GC content of the test samples
e Number of clean reads mapping to the reference genome/total number of clean reads

## Sheet: Supplementary Table 2
Supplemental Table 2 Primers used in QTL mapping.
Primer	Position	Primer sequence	Purpose
SNP1-Fam	13556217	GAAGGTGACCAAGTTCATGCTCAATAATAGGGAGAAGAAATTATTGC	Primers used in linkage mapping
SNP1-Hex		GAAGGTCGGAGTCAACGGATTCAATAATAGGGAGAAGAAATTATTGT
SNP1-R		GCCATTGCCCACCATTCATC
SNP2-Fam	14009586	GAAGGTGACCAAGTTCATGCTCGCAGTTGCCGATGTCCG
SNP2-Hex		GAAGGTCGGAGTCAACGGATTCGCAGTTGCCGATGTCCA
SNP2-R		CTGTCGCTGCGCTCCAAC
SNP3-Fam	14456500	GAAGGTGACCAAGTTCATGCTGCACTGACAGGCTCTCCAC
SNP3-Hex		GAAGGTCGGAGTCAACGGATTGCACTGACAGGCTCTCCAT
SNP3-R		GTTCACGACGATGCAAGCC
SNP4-Fam	15028092	GAAGGTGACCAAGTTCATGCTCGACGGTGATGCGGGTGT
SNP4-Hex		GAAGGTCGGAGTCAACGGATTCGACGGTGATGCGGGTGC
SNP4-R		AAGCTCATCAAGTCGCTGCT
SNP5-Fam	16059891	GAAGGTGACCAAGTTCATGCTTTCACCCTTTCCGCCGC
SNP5-Hex		GAAGGTCGGAGTCAACGGATTCTTCACCCTTTCCGCCGA
SNP5-R		GAGCCCCTCGTCCAACAC
SNP6-Fam	16508612	GAAGGTGACCAAGTTCATGCTGCACTGGCACCCGAACCC
SNP6-Hex		GAAGGTCGGAGTCAACGGATTGCACTGGCACCCGAACCA
SNP6-R		CCAGGATCTGGCTGTTCAGC
SNP7-Fam	17311619	GAAGGTGACCAAGTTCATGCTATGTGAAGTCTTTGTGGAATGCTA
SNP7-Hex		GAAGGTCGGAGTCAACGGATTATGTGAAGTCTTTGTGGAATGCTG
SNP7-R		TGCAATGTTTGTTTTCTCCATCTCT
SNP8-Fam	17732596	GAAGGTGACCAAGTTCATGCTTGGCCGAGGCGACCACCGC
SNP8-Hex		GAAGGTCGGAGTCAACGGATTTGGCCGAGGCGACCACCGG
SNP8-R		CCCGGCCATGTTCCGCCTG
SNP9-Fam	16193169	GAAGGTGACCAAGTTCATGCTTCAAGAAAGCTAAGTAACACTACTA	Primers used in fine mapping
SNP9-Hex		GAAGGTCGGAGTCAACGGATTTCAAGAAAGCTAAGTAACACTACTG
SNP9-R		TTGCCATCTCACCAAACTCC
SNP10-Fam	16299898	GAAGGTGACCAAGTTCATGCTTGGCTGGTACGAAAAAGTAAC
SNP10-Hex		GAAGGTCGGAGTCAACGGATTTGGCTGGTACGAAAAAGTAAT
SNP10-R		TCCGTCACATCGAACTTGTC
SNP11-Fam	16392577	GAAGGTGACCAAGTTCATGCTTTTTTCTGGATTTTTCTGTGACA
SNP11-Hex		GAAGGTCGGAGTCAACGGATTTTTTCTGGATTTTTCTGTGACG
SNP11-R		TCTCGTGATCTGGAAGGGAA

## Sheet: Supplementary Table 3
Supplemental Table 3 Statistics of variation in the qGL9.1 genomic sequence
start	end	ref	alt	variation_type	structure_type	structure_gene
16299898	16299898	C	T	SNP	downstream	LOC_Os09g26830(dist=846)
16300252	16300252	-	T	Insertion	downstream	LOC_Os09g26830(dist=492)
16300311	16300311	G	A	SNP	downstream	LOC_Os09g26830(dist=433)
16307276	16307276	T	-	Deletion	downstream	LOC_Os09g26840(dist=504)
16312087	16312087	A	C	SNP	intergenic	LOC_Os09g26840(dist=1250),LOC_Os09g26850(dist=7755)
16313103	16313103	C	T	SNP	intergenic	LOC_Os09g26840(dist=2266),LOC_Os09g26850(dist=6739)
16318857	16318857	-	T	Insertion	upstream	LOC_Os09g26850(dist=985)
16324312	16324313	TC	-	Deletion	upstream	LOC_Os09g26860(dist=794)
16343126	16343126	G	T	SNP	upstream	LOC_Os09g26890(dist=672)
16343141	16343141	G	A	SNP	upstream	LOC_Os09g26890(dist=657)
16344567	16344567	T	C	SNP	UTR3	LOC_Os09g26890(LOC_Os09g26890.1:c.*446T>C)
16345598	16345598	G	A	SNP	downstream	LOC_Os09g26890(dist=965)
16346284	16346284	C	T	SNP	upstream	LOC_Os09g26900(dist=796)
16352864	16352864	A	G	SNP	intergenic	LOC_Os09g26910(dist=2599),LOC_Os09g26920(dist=3843)
16352935	16352935	T	A	SNP	intergenic	LOC_Os09g26910(dist=2670),LOC_Os09g26920(dist=3772)
16352965	16352965	G	C	SNP	intergenic	LOC_Os09g26910(dist=2700),LOC_Os09g26920(dist=3742)
16353841	16353841	C	G	SNP	intergenic	LOC_Os09g26910(dist=3576),LOC_Os09g26920(dist=2866)
16354918	16354918	T	C	SNP	intergenic	LOC_Os09g26910(dist=4653),LOC_Os09g26920(dist=1789)
16354982	16354982	-	C	Insertion	intergenic	LOC_Os09g26910(dist=4717),LOC_Os09g26920(dist=1725)
16354983	16354983	A	T	SNP	intergenic	LOC_Os09g26910(dist=4718),LOC_Os09g26920(dist=1724)
16355007	16355007	T	C	SNP	intergenic	LOC_Os09g26910(dist=4742),LOC_Os09g26920(dist=1700)
16355028	16355028	T	C	SNP	intergenic	LOC_Os09g26910(dist=4763),LOC_Os09g26920(dist=1679)
16355102	16355102	T	G	SNP	intergenic	LOC_Os09g26910(dist=4837),LOC_Os09g26920(dist=1605)
16356204	16356204	C	-	Deletion	upstream	LOC_Os09g26920(dist=503)
16368020	16368020	-	TGCGCATGTA	Insertion	intergenic	LOC_Os09g26940(dist=4731),LOC_Os09g26950(dist=8943)
16368051	16368051	G	A	SNP	intergenic	LOC_Os09g26940(dist=4762),LOC_Os09g26950(dist=8912)
16371183	16371183	T	C	SNP	intergenic	LOC_Os09g26940(dist=7894),LOC_Os09g26950(dist=5780)
16372208	16372208	C	G	SNP	intergenic	LOC_Os09g26940(dist=8919),LOC_Os09g26950(dist=4755)
16372724	16372724	G	A	SNP	intergenic	LOC_Os09g26940(dist=9435),LOC_Os09g26950(dist=4239)
16375039	16375039	A	G	SNP	intergenic	LOC_Os09g26940(dist=11750),LOC_Os09g26950(dist=1924)
16375183	16375183	C	T	SNP	intergenic	LOC_Os09g26940(dist=11894),LOC_Os09g26950(dist=1780)
16375330	16375330	C	T	SNP	intergenic	LOC_Os09g26940(dist=12041),LOC_Os09g26950(dist=1633)
16375851	16375851	C	G	SNP	intergenic	LOC_Os09g26940(dist=12562),LOC_Os09g26950(dist=1112)
16375899	16375899	G	A	SNP	intergenic	LOC_Os09g26940(dist=12610),LOC_Os09g26950(dist=1064)
16375997	16375997	C	T	SNP	downstream	LOC_Os09g26950(dist=966)
16376006	16376006	A	G	SNP	downstream	LOC_Os09g26950(dist=957)
16376158	16376158	C	T	SNP	downstream	LOC_Os09g26950(dist=805)
16376185	16376185	T	A	SNP	downstream	LOC_Os09g26950(dist=778)
16376190	16376190	G	A	SNP	downstream	LOC_Os09g26950(dist=773)
16376203	16376203	T	C	SNP	downstream	LOC_Os09g26950(dist=760)
16377876	16377876	A	G	SNP	upstream	LOC_Os09g26950(dist=596)
16379817	16379817	T	C	SNP	intergenic	LOC_Os09g26950(dist=2537),LOC_Os09g26960(dist=7884)
16380345	16380345	C	T	SNP	intergenic	LOC_Os09g26950(dist=3065),LOC_Os09g26960(dist=7356)
16383138	16383138	T	-	Deletion	intergenic	LOC_Os09g26950(dist=5858),LOC_Os09g26960(dist=4563)
16383206	16383206	T	C	SNP	intergenic	LOC_Os09g26950(dist=5926),LOC_Os09g26960(dist=4495)
16386590	16386590	A	-	Deletion	intergenic	LOC_Os09g26950(dist=9310),LOC_Os09g26960(dist=1111)
16390388	16390388	G	A	SNP	UTR3	LOC_Os09g26960(LOC_Os09g26960.1:c.*205G>A)
16392469	16392469	-	T	Insertion	upstream	LOC_Os09g26970(dist=401)
16392577	16392577	A	G	SNP	upstream	LOC_Os09g26970(dist=293)

## Sheet: Supplementary Table 4
Supplemental Table 4 Sequence alignment results of candidate genes
Gene ID	Mutation region	Domain or gene annotation
LOC_Os09g26830	Downstream	transmembrane domain containing protein
LOC_Os09g26840	Downstream，intergenic	expressed protein
LOC_Os09g26850	Upstream	expressed protein
LOC_Os09g26860	Upstream	retrotransposon protein
LOC_Os09g26870	None	BRCA1 C Terminus domain containing protein
LOC_Os09g26880	None	aldehyde dehydrogenase
LOC_Os09g26890	Upstream、UTR3、downstream	expressed protein
LOC_Os09g26900	Upstream	ctr copper transporter family protein
LOC_Os09g26910	Intergenic	expressed protein
LOC_Os09g26920	Upstream	OsSub57 - Putative Subtilisin homologue
LOC_Os09g26930	None	expressed protein
LOC_Os09g26940	Intergenic	CYP92A11，P450
LOC_Os09g26950	Downstream	CYP92A1，P450
LOC_Os09g26960	Downstream	CYP92A9，P450
LOC_Os09g26970	Upstream、exonic、downstream、intronic	CYP92A8，P450

## Sheet: Supplementary Table 5
Supplemental Table 5 Pathway annotation information for A interval
KEGG_A_class	KEGG_B_class	Pathway	bsa.gst0.01 (77)	All (6819)	Pvalue	Qvalue	Pathway ID	Genes	K_IDs
Metabolism	Metabolism of terpenoids and polyketides	Brassinosteroid biosynthesis	5	24	5.78749e-06	0.000358824	ko00905	LOC_Os09g26940(CYP75B1);LOC_Os09g26950(CYP75B4);LOC_Os09g26960(CYP75B2);LOC_Os09g26970(RE1);LOC_Os09g26980(CYP75B2)	K20623+K20623+K20623+K20623+K20623
Metabolism	Amino acid metabolism	Arginine and proline metabolism	4	74	0.00952218	0.224187	ko00330	LOC_Os09g24600(SAMDC4);LOC_Os09g25620(SAMDC);LOC_Os09g25625(SAMDC);LOC_Os09g26880(ALDH7B4)	K01611+K01611+K01611+K14085
Metabolism	Energy metabolism	Nitrogen metabolism	3	41	0.0108478	0.224187	ko00910	LOC_Os09g28130(ACA1);LOC_Os09g28150(ACA2);LOC_Os09g28910(BCA5)	K01674+K01674+K01673
Metabolism	Amino acid metabolism	Cysteine and methionine metabolism	5	134	0.017376	0.269328	ko00270	LOC_Os09g24600(SAMDC4);LOC_Os09g25620(SAMDC);LOC_Os09g25625(SAMDC);LOC_Os09g27750(ACO1);LOC_Os09g27820(ACO1)	K01611+K01611+K01611+K05933+K05933
Metabolism	Carbohydrate metabolism	Pentose phosphate pathway	3	61	0.0312112	0.3445	ko00030	LOC_Os09g24910(PFK5);LOC_Os09g29070(PGI1);LOC_Os09g30240(PFK2)	K00850+K01810+K00850
Metabolism	Carbohydrate metabolism	Glycolysis / Gluconeogenesis	5	159	0.0333387	0.3445	ko00010	LOC_Os09g24320(LTA2);LOC_Os09g24910(PFK5);LOC_Os09g26880(ALDH7B4);LOC_Os09g29070(PGI1);LOC_Os09g30240(PFK2)	K00627+K00850+K14085+K01810+K00850
Metabolism	Carbohydrate metabolism	Starch and sucrose metabolism	5	197	0.0711828	0.611864	ko00500	LOC_Os09g25890(TPS9);LOC_Os09g28400(AMY1.2);LOC_Os09g28420(AMY1.6);LOC_Os09g29070(PGI1);LOC_Os09g29404(ISA3)	K16055+K01176+K01176+K01810+K01214
Environmental Information Processing	Signal transduction	Phosphatidylinositol signaling system	3	89	0.0789501	0.611864	ko04070	LOC_Os09g24580(CML45);LOC_Os09g28500(--);LOC_Os09g28510(--)	K02183+K02183+K02183
Metabolism	Lipid metabolism	Glycerolipid metabolism	3	94	0.0896128	0.617333	ko00561	LOC_Os09g25580(MGD1);LOC_Os09g26880(ALDH7B4);LOC_Os09g27210(PDAT1)	K03715+K14085+K00679
Metabolism	Global and overview maps	Carbon metabolism	6	296	0.116535	0.722518	ko01200	LOC_Os09g24320(LTA2);LOC_Os09g24910(PFK5);LOC_Os09g26380(ALAAT1);LOC_Os09g27420(THFS);LOC_Os09g29070(PGI1);LOC_Os09g30240(PFK2)	K00627+K00850+K00814+K01938+K01810+K00850
Genetic Information Processing	Transcription	Basal transcription factors	2	61	0.1508	0.73136	ko03022	LOC_Os09g24440(TAF2);LOC_Os09g26180(TAF10)	K03128+K03134
Metabolism	Energy metabolism	Photosynthesis - antenna proteins	1	16	0.166316	0.73136	ko00196	LOC_Os09g26810(LHCA6)	K08908
Genetic Information Processing	Folding, sorting and degradation	RNA degradation	3	130	0.181081	0.73136	ko03018	LOC_Os09g24910(PFK5);LOC_Os09g24990(CAF1-7);LOC_Os09g30240(PFK2)	K00850+K12581+K00850
Metabolism	Metabolism of cofactors and vitamins	One carbon pool by folate	1	18	0.185083	0.73136	ko00670	LOC_Os09g27420(THFS)	K01938
Organismal Systems	Environmental adaptation	Plant-pathogen interaction	9	576	0.199763	0.73136	ko04626	LOC_Os09g24580(CML45);LOC_Os09g24800(MYB306);LOC_Os09g26170(MYB36);LOC_Os09g26660(RBOHE);LOC_Os09g28500(--);LOC_Os09g28510(--);LOC_Os09g29840(HSP90-5);LOC_Os09g30220(RPM1);LOC_Os09g30230(--)	K02183+K09422+K09422+K13447+K02183+K02183+K09487+K13457+K13457
Genetic Information Processing	Folding, sorting and degradation	Protein processing in endoplasmic reticulum	5	281	0.210579	0.73136	ko04141	LOC_Os09g24180(--);LOC_Os09g24200(RAD23);LOC_Os09g27830(PDIL2-3);LOC_Os09g28610(SEC23);LOC_Os09g29840(HSP90-5)	K14007+K10839+K09584+K14006+K09487
Metabolism	Carbohydrate metabolism	Fructose and mannose metabolism	2	76	0.211643	0.73136	ko00051	LOC_Os09g24910(PFK5);LOC_Os09g30240(PFK2)	K00850+K00850
Metabolism	Metabolism of other amino acids	Taurine and hypotaurine metabolism	1	22	0.221374	0.73136	ko00430	LOC_Os09g29480(PCO1)	K10712
Metabolism	Carbohydrate metabolism	Galactose metabolism	2	79	0.224126	0.73136	ko00052	LOC_Os09g24910(PFK5);LOC_Os09g30240(PFK2)	K00850+K00850
Metabolism	Amino acid metabolism	Histidine metabolism	1	24	0.238917	0.734688	ko00340	LOC_Os09g26880(ALDH7B4)	K14085
Environmental Information Processing	Signal transduction	MAPK signaling pathway - plant	4	225	0.248846	0.734688	ko04016	LOC_Os09g24580(CML45);LOC_Os09g26660(RBOHE);LOC_Os09g28500(--);LOC_Os09g28510(--)	K02183+K13447+K02183+K02183
Genetic Information Processing	Translation	Ribosome	6	382	0.261474	0.736881	ko03010	LOC_Os09g24402(rpl23-A);LOC_Os09g24412(rps19-A);LOC_Os09g24414(rpl22);LOC_Os09g24416(rps3);LOC_Os09g24690(RPL34);LOC_Os09g27930(Ub-CEP52-1)	K02892+K02965+K02890+K02982+K02915+K02927
Metabolism	Carbohydrate metabolism	Pyruvate metabolism	2	93	0.282879	0.762543	ko00620	LOC_Os09g24320(LTA2);LOC_Os09g26880(ALDH7B4)	K00627+K14085
Metabolism	Lipid metabolism	Ether lipid metabolism	1	33	0.313152	0.765138	ko00565	LOC_Os09g25390(PLDALPHA1)	K01115
Metabolism	Metabolism of terpenoids and polyketides	Carotenoid biosynthesis	1	34	0.320946	0.765138	ko00906	LOC_Os09g28390(CYP707A7)	K09843
Metabolism	Amino acid metabolism	Arginine biosynthesis	1	39	0.358623	0.765138	ko00220	LOC_Os09g26380(ALAAT1)	K00814
Metabolism	Biosynthesis of other secondary metabolites	Stilbenoid, diarylheptanoid and gingerol biosynthesis	1	40	0.365907	0.765138	ko00945	LOC_Os09g25460(PHT1)	K13065
Metabolism	Metabolism of terpenoids and polyketides	Zeatin biosynthesis	1	41	0.37311	0.765138	ko00908	LOC_Os09g23820(CYP735A2)	K10717
Metabolism	Amino acid metabolism	Lysine degradation	1	43	0.387273	0.765138	ko00310	LOC_Os09g26880(ALDH7B4)	K14085
Cellular Processes	Transport and catabolism	Peroxisome	2	119	0.390307	0.765138	ko04146	LOC_Os09g25280(Pol);LOC_Os09g26860(--)	K13343+K13343
Genetic Information Processing	Replication and repair	Base excision repair	1	47	0.414659	0.765138	ko03410	LOC_Os09g25290(guaA)	K01246
Metabolism	Amino acid metabolism	Valine, leucine and isoleucine degradation	1	49	0.427896	0.765138	ko00280	LOC_Os09g26880(ALDH7B4)	K14085
Metabolism	Metabolism of other amino acids	beta-Alanine metabolism	1	49	0.427896	0.765138	ko00410	LOC_Os09g26880(ALDH7B4)	K14085
Genetic Information Processing	Folding, sorting and degradation	SNARE interactions in vesicular transport	1	49	0.427896	0.765138	ko04130	LOC_Os09g24980(GOS11)	K08495
Metabolism	Lipid metabolism	Fatty acid degradation	1	54	0.459708	0.765138	ko00071	LOC_Os09g26880(ALDH7B4)	K14085
Metabolism	Lipid metabolism	Glycerophospholipid metabolism	2	140	0.471877	0.765138	ko00564	LOC_Os09g25390(PLDALPHA1);LOC_Os09g26700(EMB1187)	K01115+K00894
Metabolism	Amino acid metabolism	Alanine, aspartate and glutamate metabolism	1	57	0.47795	0.765138	ko00250	LOC_Os09g26380(ALAAT1)	K00814
Metabolism	Carbohydrate metabolism	Ascorbate and aldarate metabolism	1	59	0.489773	0.765138	ko00053	LOC_Os09g26880(ALDH7B4)	K14085
Metabolism	Carbohydrate metabolism	Citrate cycle (TCA cycle)	1	64	0.518185	0.765138	ko00020	LOC_Os09g24320(LTA2)	K00627
Metabolism	Amino acid metabolism	Tryptophan metabolism	1	64	0.518185	0.765138	ko00380	LOC_Os09g26880(ALDH7B4)	K14085
Metabolism	Global and overview maps	2-Oxocarboxylic acid metabolism	1	65	0.523678	0.765138	ko01210	LOC_Os09g26380(ALAAT1)	K00814
Genetic Information Processing	Replication and repair	Mismatch repair	1	67	0.534477	0.765138	ko03430	LOC_Os09g24220(MSH6)	K08737
Environmental Information Processing	Signal transduction	Plant hormone signal transduction	4	342	0.544526	0.765138	ko04075	LOC_Os09g26610(--);LOC_Os09g26780(TIFY10C);LOC_Os09g28310(TRAB1);LOC_Os09g28550(BKI1)	K14488+K13464+K14432+K14499
Genetic Information Processing	Folding, sorting and degradation	Protein export	1	70	0.550225	0.765138	ko03060	LOC_Os09g28000(TPP2)	K03100
Metabolism	Global and overview maps	Biosynthesis of secondary metabolites	19	1692	0.555342	0.765138	ko01110	LOC_Os09g23820(CYP735A2);LOC_Os09g24320(LTA2);LOC_Os09g24910(PFK5);LOC_Os09g25150(CCR1);LOC_Os09g25390(PLDALPHA1);LOC_Os09g25460(PHT1);LOC_Os09g26880(ALDH7B4);LOC_Os09g26940(CYP75B1);LOC_Os09g26950(CYP75B4);LOC_Os09g26960(CYP75B2);LOC_Os09g26970(RE1);LOC_Os09g26980(CYP75B2);LOC_Os09g27750(ACO1);LOC_Os09g27820(ACO1);LOC_Os09g29070(PGI1);LOC_Os09g29190(PUR7);LOC_Os09g29404(ISA3);LOC_Os09g29490(PER1…	K10717+K00627+K00850+K09753+K01115+K13065+K14085+K20623+K20623+K20623+K20623+K20623+K05933+K05933+K01810+K01923+K01214+K00430+K00850
Metabolism	Global and overview maps	Metabolic pathways	34	3042	0.57609	0.765317	ko01100	LOC_Os09g23820(CYP735A2);LOC_Os09g24320(LTA2);LOC_Os09g24600(SAMDC4);LOC_Os09g24910(PFK5);LOC_Os09g25150(CCR1);LOC_Os09g25314(COX17-1);LOC_Os09g25390(PLDALPHA1);LOC_Os09g25460(PHT1);LOC_Os09g25580(MGD1);LOC_Os09g25620(SAMDC);LOC_Os09g25625(SAMDC);LOC_Os09g25890(TPS9);LOC_Os09g26380(ALAAT1);LOC_Os09g26700(EMB1187);LOC_Os09g26880(ALDH7B4);LOC_Os09g26940(CYP75B1);LOC_Os09g26950(CYP75B4);LOC_Os09g269…	K10717+K00627+K01611+K00850+K09753+K02260+K01115+K13065+K03715+K01611+K01611+K16055+K00814+K00894+K14085+K20623+K20623+K20623+K20623+K20623+K03006+K00679+K01938+K05933+K05933+K01176+K01176+K01810+K01923+K01214+K10712+K00430+K03006+K00850
Metabolism	Biosynthesis of other secondary metabolites	Flavonoid biosynthesis	1	76	0.58016	0.765317	ko00941	LOC_Os09g25460(PHT1)	K13065
Metabolism	Amino acid metabolism	Glycine, serine and threonine metabolism	1	81	0.603597	0.773366	ko00260	LOC_Os09g26880(ALDH7B4)	K14085
Metabolism	Global and overview maps	Biosynthesis of amino acids	3	277	0.611208	0.773366	ko01230	LOC_Os09g24910(PFK5);LOC_Os09g26380(ALAAT1);LOC_Os09g30240(PFK2)	K00850+K00814+K00850
Metabolism	Energy metabolism	Carbon fixation in photosynthetic organisms	1	86	0.625741	0.775919	ko00710	LOC_Os09g26380(ALAAT1)	K00814
Metabolism	Carbohydrate metabolism	Amino sugar and nucleotide sugar metabolism	2	192	0.643337	0.782096	ko00520	LOC_Os09g29070(PGI1);LOC_Os09g30280(GAUT4)	K01810+K13648
Metabolism	Biosynthesis of other secondary metabolites	Phenylpropanoid biosynthesis	3	296	0.656391	0.78262	ko00940	LOC_Os09g25150(CCR1);LOC_Os09g25460(PHT1);LOC_Os09g29490(PER17)	K09753+K13065+K00430
Genetic Information Processing	Replication and repair	Nucleotide excision repair	1	101	0.685106	0.801445	ko03420	LOC_Os09g24200(RAD23)	K10839
Genetic Information Processing	Translation	mRNA surveillance pathway	1	130	0.774748	0.882297	ko03015	LOC_Os09g29980(--)	K14398
Metabolism	Metabolism of other amino acids	Glutathione metabolism	1	137	0.792291	0.882297	ko00480	LOC_Os09g29200(HSP26-A)	K00799
Metabolism	Nucleotide metabolism	Purine metabolism	4	477	0.796913	0.882297	ko00230	LOC_Os09g27050(RSH3);LOC_Os09g27180(GIP);LOC_Os09g29190(PUR7);LOC_Os09g29810(GIP)	K00951+K03006+K01923+K03006
Metabolism	Energy metabolism	Oxidative phosphorylation	1	184	0.87976	0.934298	ko00190	LOC_Os09g25314(COX17-1)	K02260
Cellular Processes	Transport and catabolism	Endocytosis	1	187	0.883898	0.934298	ko04144	LOC_Os09g25390(PLDALPHA1)	K01115
Genetic Information Processing	Translation	RNA transport	1	191	0.889198	0.934298	ko03013	LOC_Os09g28019(NUP58)	K14307
Genetic Information Processing	Transcription	RNA polymerase	2	346	0.908452	0.934298	ko03020	LOC_Os09g27180(GIP);LOC_Os09g29810(GIP)	K03006+K03006
Genetic Information Processing	Transcription	Spliceosome	1	218	0.919229	0.934298	ko03040	LOC_Os09g24250(Usp39)	K12847
Metabolism	Nucleotide metabolism	Pyrimidine metabolism	2	431	0.960157	0.960157	ko00240	LOC_Os09g27180(GIP);LOC_Os09g29810(GIP)	K03006+K03006

## Sheet: Supplementary Table 6
Supplemental Table 6 Sequence Variation Information of LOC _ Os09g26970
Chr.	Start	End	Ref	Alt	Variation type	Mutation region	Structure gene
Chr9	16392469	16392469	-	T	Insertion	upstream	LOC_Os09g26970 (dist=401)
Chr9	16392577	16392577	A	G	SNP	upstream	LOC_Os09g26970 (dist=293)
Chr9	16397163	16397163	G	A	nonsynonymous SNP	exonic	LOC_Os09g26970
Chr9	16397736	16397736	G	C	nonsynonymous SNP	exonic	LOC_Os09g26970
Chr9	16397760	16397760	C	T	nonsynonymous SNP	exonic	LOC_Os09g26970
Chr9	16397792	16397792	A	G	nonsynonymous SNP	exonic	LOC_Os09g26970
Chr9	16398197	16398197	G	A	nonsynonymous SNP	exonic	LOC_Os09g26970
Chr9	16398200	16398200	T	C	nonsynonymous SNP	exonic	LOC_Os09g26970
Chr9	16398479	16398479	C	T	nonsynonymous SNP	exonic	LOC_Os09g26970
Chr9	16398989	16398989	G	A	nonsynonymous SNP	exonic	LOC_Os09g26970
Chr9	16399274	16399274	C	G	nonsynonymous SNP	exonic	LOC_Os09g26970
Chr9	16399673	16399673	G	A	nonsynonymous SNP	exonic	LOC_Os09g26970
Chr9	16400018	16400018	G	A	nonsynonymous SNP	exonic	LOC_Os09g26970
Chr9	16400055	16400055	T	C	nonsynonymous SNP	exonic	LOC_Os09g26970
Chr9	16400177	16400177	A	G	nonsynonymous SNP	exonic	LOC_Os09g26970

## Sheet: Supplementary Table 7
Supplemental Table 7 Haplotype analysis of LOC _ Os09g26970 in rice 3K database
Haplotypes	SNPs	Sample	Group	GL	GW	GL/W
Hap1	GGCGGCTGCG	1698	Aus: 180	8.626 mm	2.916 mm	3.01
			Bas: 5
			XI: 1473
			admix: 39
			na: 1
Hap2	GGCAGTCGCG	387	Bas: 4	8.264 mm	3.325 mm	2.524
			GJ: 378
			admix: 5
Hap3	RSYRRYYRSR	300	Bas: 7	8.991 mm	3.257 mm	2.827
			GJ: 277
			XI: 3
			admix: 13
Hap4	GGCRGYYGCG	225	Aus: 1	8.601 mm	3.125 mm	2.814
			Bas: 56
			GJ: 125
			XI: 18
			admix: 25
Hap5	RGCGGCTGSG	111	XI: 111	8.691 mm	2.888 mm	3.046
Hap6	RSYGRCTRSR	66	GJ: 1	8.883 mm	2.813 mm	3.195
			XI: 62
			admix: 3
Hap7	----------	31	Aus: 8	8.583 mm	3.003 mm	2.903
			GJ: 1
			XI: 20
			admix: 2
Hap8	AGCGGCTGGG	27	XI: 27	8.188 mm	3.012 mm	2.75
Hap9	ACTGACTAGA	20	XI: 19	9.345 mm	2.9 mm	3.309
			admix: 1
Note：XI，Xian/indica subpopulation；GJ，Geng/japonica subpopulation；Aus，centrum-Aus population；Bas，centrum-Basmati population；admix，admixed between any two or more of the XI, GJ, cA (Aus), cB (Bas) populations

## Sheet: Supplementary Table 8
Supplemental Table 8 Analysis of the difference of grain length among different haplotypes of 3010 rice germplasm resources by qGL9.1 variation site.
	Hap1	Hap2	Hap3	Hap4	Hap5	Hap6	Hap7	Hap8
Hap1
Hap2	3.624e-07*
Hap3	1.150e-05*	2.426e-12*
Hap4	0.7622	0.0011*	0.0005*
Hap5	0.5576	0.0007*	0.0236	0.4964
Hap6	0.1151	0.0004*	0.5429	0.1157	0.3208
Hap7	0.8189	0.1091	0.0458	0.9302	0.6165	0.2281
Hap8	0.0848	0.7699	0.0027	0.1205	0.0691	0.0238	0.2159
Hap9	0.019	0.0006*	0.2605	0.0191	0.0453	0.1846	0.0396	0.0072
* indicates the significant difference detected at 0.05 level

## Sheet: Supplementary Table 9
Supplemental Table 9 Genotyping of BC3F3 individuals on grain length by SNP10
BC3F3 Line	genotype	GL（cm）
L1	A	1.07
L2	A	0.88
L3	A	0.93
L4	A	1.02
L5	A	1.01
L6	A	1.07
L7	A	1
L8	A	1.03
L9	A	1.01
L10	A	0.93
L11	A	0.9
L12	A	1.04
L13	A	0.9
L14	A	0.96
L15	A	0.93
L16	A	0.96
L17	A	1.05
L18	A	0.91
L19	A	0.98
L20	A	1.07
L21	A	1.02
L22	A	1.07
L23	A	1.07
L24	A	0.91
L25	A	1.05
L26	A	0.97
L27	A	0.93
L28	A	0.97
L29	A	1.06
L30	A	0.96
L31	A	0.93
L32	A	0.88
L33	A	1.07
L34	A	0.96
L35	A	0.98
L36	A	0.89
L37	A	0.98
L38	A	0.89
L39	A	0.98
L40	A	1.04
L41	A	0.89
L42	A	0.94
L43	A	0.97
L44	A	0.92
L45	A	0.76
L46	A	0.72
L47	A	0.6
L48	A	0.68
L49	A	0.54
L50	G	1.01
L51	G	0.97
L52	G	0.89
L53	G	0.91
L54	G	1.01
L55	G	1.07
L56	G	0.89
L57	G	0.88
L58	G	0.87
L59	G	0.62
L60	G	0.64
L61	G	0.7
L62	G	0.56
L63	G	0.57
L64	G	0.51
L65	G	0.6
L66	G	0.64
L67	G	0.53
L68	G	0.74
L69	G	0.66
L70	G	0.76
L71	G	0.73
L72	G	0.68
L73	G	0.58
L74	G	0.7
L75	G	0.57
L76	G	0.68
L77	G	0.72
L78	G	0.64
L79	G	0.58
L80	G	0.57
L81	G	0.56
L82	G	0.55
L83	G	0.67
L84	G	0.7
L85	G	0.63
L86	G	0.7
L87	G	0.63
L88	G	0.55
L89	G	0.75
L90	G	0.57
L91	G	0.76
L92	G	0.6

## Sheet: Supplementary Table 10
Supplemental Table 10 Primers used in qRT-PCR
Gene ID	Forward primer (5’-3’)	Reverse primer (5’-3’)
LOC_Os09g26830	CGGCCATCACAGGTGAATC	TGGATCAGTGTATGAAGT
LOC_Os09g26840	AATACACCCGCAAAATTCTTCC	GGCACTCATTGATTTCTGTCTC
LOC_Os09g26850	CGGGCCGCACGTACACCACCA	TGCACCGCACAATCTCCGAC
LOC_Os09g26860	GCAGGGGCTAGCCATTCCGGGG	AGGACCGAATGCAACCCTCAAGC
LOC_Os09g26890	CGAGTTCCTACATTCCCTCAAG	TAGATATCCCCTCCATCGTCAC
LOC_Os09g26900	GCCGTCATGTCGTTCAAC	TTGTCATACAAGATCGGGAAAC
LOC_Os09g26920	CTTCAGCTCCGACATACTAGC	GAGAAGGACCACTGTTCCC
LOC_Os09g26950	GGCCGACGCGTGTATAGGCTCC	GAGCTGAATGAGCGGGCCGT
LOC_Os09g26960	GAAGAAGCTCGGCAAGATGTTC	CTTGACACCTTCCCTCTTGAG
LOC_Os09g26970	GATGATCGATGAGCTCTTCCTG	CATCTTGCTCAGCTTCTTCATC
Osactin 1	ATCCTTGTATGCTAGCGGTCGA	ATCCAACCGGAGGATAGCATG
